# Supplementary material for: Implementation context for addressing social needs in a learning health system: a qualitative study
Source: J Clin Transl Sci. 2021 Aug 31;5(1):e201. doi: 10.1017/cts.2021.842 (PMC8727713; doi:10.1017/cts.2021.842)
Supplement: Supplementary file 1 [file ctssup.zip]

Archive with 4 entries (4 files):
- S2059866121008426sup001.docx
- S2059866121008426sup002.pdf
- S2059866121008426sup003.pdf
- S2059866121008426sup004.docx
